# Supplementary material for: Polygala tenuifolia and Acorus tatarinowii in the treatment of Alzheimer’s disease: a systematic review and meta-analysis
Source: Front Pharmacol. 2024 Jan 12;14:1268000. doi: 10.3389/fphar.2023.1268000 (PMC10815298; doi:10.3389/fphar.2023.1268000)
Supplement: Supplementary file 8 [file Table7.xlsx]

## Sheet: Data and Characteristics
Study ID	Country	Setting	Sample size (T/C)	Sex (M/F)		Mean Age (years) (T/C)	Course of disease (T/C)	Treatment Duration	Experimental group	Control group	TCM syndrome differentiation	Dosage form	Composition of TCM prescriptions		Species, concentration	Source	Quality control reported	Outcome measures
				T	C								Latin name	Chinese name
Yang L 2022	China	NR	100(50/50)	28/22	26/24	57.10±8.71/59.86±7.81	NR	12 w	Jieyu Yizhi Tang, bid	Donepezil pill, 5mg, po, qd	Syndrome of Liver Depression and Spleen Deficiency	Water decoction	Polygala tenuifolia 12g, Acorus tatarinowii 15g, radix bupleuri 12g, Codonopsis pilosula 30g, Angelica sinensis 30g, Poria cocos 30g, Rhizoma Atractylodis Macrocephalae 30g, Schisandra chinensis 30g, Rhizoma Pinellinae Praeparata 9g, White peony 15g, liquorice 10g	Yuanzhi 12g, Shichangpu 15g, Chaihu 12g, Dangshen 30g, Danggui 30g, Fuling 30g, Fuchaobaizhu 30g, Wuweizi 30g, Fabanxia 9g, Baishao 15g, Gancao 10g	Polygala tenuifolia 12g, Acorus tatarinowii 15g	NR	NR	①②④⑥
Wang SL 2022	China	Outpatient	70(35/35)	19/16	17/18	68.91±6.77/69.66±6.66	6.66±3.76/6.49±3.16	12 w	Yizhi Qixin Tang, bid + Control	Donepezil pill, 10mg, po, qd	Kidney essence deficiency and spleen kidney deficiency syndrome	Machine decoction	Polygala tenuifolia 10g, Acorus tatarinowii 10g, prepared rehmannia root 30g, tortoise plastron 10g, Cornus officinalis 10g, the fruit of Chinese wolfberry 20g, Atractylodes macrocephala 15g, Poria cocos 15g, Codonopsis pilosula 15g, arisaema with bile 3g, prepared licorice 6g	Yuanzhi 10g, Shichangpu 10g, Shudihuang 30g, Guiban 10g, Shanyurou 10g, Gouqizi 20g, Baizhu 15g, Fuling 15g, Dangshen 15g, Zhinanxing 3g, Zhigancao 6g	Polygala tenuifolia 10g, Acorus tatarinowii 10g	NR	NR	①②③⑤
Guan XJ 2022	China	Outpatient + Inpatient	65(33/32)	18/15	13/19	72.6±3.16/71.0±3.76	24.21±10.16/20.50±10.10 m	24 w	Modified Kaixin San + Control	Donepezil pill, 5mg, po, qd	Spleen Deficiency and Sputum Resistance Type	Water decoction	Polygala tenuifolia 9g, Acorus tatarinowii 15g, ginseng 12g, Poria cocos 18g, Pinellia ternata 9g, Astragalus membranaceus 30g, Atractylodes macrocephala 10g, Alpiniae Oxyphyllae Fructus 20g, Rhizoma Dioscoreae 30g, prepared licorice 6g	Yuanzhi 9g, Shichangpu 15g, Renshen 12g, Fuling 18g, Banxia 9g, Huangqi 30g, Baizhu 10g, Yizhiren 20g, Shanyao 30g, Zhigancao 6g	Polygala tenuifolia 9g, Acorus tatarinowii 15g	Affiliated Hospital of Shandong University of Traditional Chinese Medicine	NR	①②③④
Wang P 2021	China	NR	80(40/40)	13/27	15/25	74.78±5.29/75.06±5.15	2.05±0.76/2.10±0.69	12 w	Bushen Huoxue Huatan Tang + Control	Memantine tablet, 5mg, po, qd-bid + oxiracetam, 0.8g, po, tid	Kidney deficiency and phlegm stasis type	Water decoction	Polygala tenuifolia 15g, Acorus tatarinowii 15g, prepared rehmannia root 20g, Ligustrum lucidum 20g, the fruit of Chinese wolfberry 20g, Dodder 20g, Cornus officinalis 20g, Salvia miltiorrhiza 15g, Red peony 15g, tuber fleeceflower stem 30g, fossil fragments 30g, pericarpium citri reticulatae 10g, Radix liquiritiae 6g	Yuanzhi 15g, Shichangpu 15g, Shudihuang 20g, Nvzhenzi 20, Gouqizi 20g, Tusizi 20g, Shanzhuyu 20g, Danshen 15g, Chishao 15g, Yejiaoteng 30g, Longgu 30g, Chenpi 10g, Gancao 6g	Polygala tenuifolia 15g, Acorus tatarinowii 15g	NR	NR	①④
Yang F 2020	China	Outpatient + Inpatient	84(42/42)	23/19	25/17	71.83±7.98/70.75±7.23	4.54±2.18/4.87±2.35	24 w	Huanshaodan, bid	Donepezil pill, 5mg, po, qd	spleen and kidney deficiency type	Chinese patent drug	Polygala tenuifolia, Acorus tatarinowii, prepared rehmannia root, Cornus officinalis, the fruit of Chinese wolfberry, Schisandra chinensis, Cistanche deserticola, Morinda officinalis, fennel, Eucommia ulmoides, radix achyranthis bidentatae, Fructus Broussonetiae, Poria cocos, yam, Jujube	Yuanzhi, Shichangpu, Shudihuang, Shanzhuyu, Gouqizi, Wuweizi, Roucongrong, Bajitian, Xiaohuixiang, Duzhong, Niuxi, Chushizi, Fuling, Shanyao, Dazao	NR	NR	NR	①②③⑦⑧⑨
Gu YL 2019	China	Inpatient	60(30/30)	15/15	16/14	80.87±6.60/83.50±7.89	4.50±1.40/4.43±1.43	3 m	Jiawei Diankuang Mengxing Decoction + Control	Donepezil pill, 5-10mg, po, qd	Phlegm-stasis syndrome	Machine decoction	Polygala tenuifolia 10g, Acorus tatarinowii 10g, peach kernel 15g, radix bupleuri 9g, cyperus rotundus 6g, akebia 9g, Red peony 9g, Pinellia ternata 6g, pericarpium arecae 9g, Green skin 6g, pericarpium citri reticulatae 9g, Morus alba 9g, Perilla seed 12g, Radix liquiritiae 15g	Yuanzhi 10g, Shichangpu 10g, Taoren 15g, Chaihu 9g, Xiangfu 6g, Mutong 9g, Chishao 9g, Banxia 6g, Dafupi 9g, Qingpi 6g, Chenpi 9g, Sangbaipi 9g, Zisuzi 12g, Gancao 15g	Polygala tenuifolia 10g, Acorus tatarinowii 10g	The First Affiliated Hospital of Hunan University of Chinese Medicine	NR	①②④
Guzainuer 2019	China	Inpatient	66(44/22)	22/22	12/10	76.18±6.3/78.73±5.56	NR	3 m	Yizhi Chidai recipe + Control	Donepezil pill, 5mg, po, qd	kidney essence deficiency type	Water decoction	Polygala tenuifolia 10g, Acorus tatarinowii 10g, Rehmannia glutinosa 15g, Cornus officinalis 15g, Astragalus membranaceus 15g, radix curcumae 10g, Angelica sinensis 10g, Ligusticum wallichii 10g, Amomum amarum 15g, Deerhorn glue 15g, wine-treated rhubarb 6g	Yuanzhi 10g, Shichangpu 10g, Dihuang 15g, Shanzhuyu 15g, Huangqi 15g, Yujin 10g, Danggui10g, Chuanxiong 10g, Yizhizi 15g, Lujiaojiao 15g, Jiudahuang 6g	Polygala tenuifolia 10g, Acorus tatarinowii 10g	NR	NR	①④
Zhang L 2018	China	Outpatient + Inpatient	60(30/30)	20/10	19/11	66.4±3.3/65.2±4.1	6.8±2.2/6.0±2.0	3 m	Dihuang Yinzi Decoction	Donepezil pill, 5mg, po, qd	Syndrome of Kidney Yin Yang Deficiency Combined with Phlegm Turbidity and Obstruction of the Orifice	Granules	Polygala tenuifolia 15g, Acorus tatarinowii 15g, prepared rehmannia root 15g, Cornus officinalis 15g, Ophiopogon japonicus 15g, Schisandra chinensis 6g, dendrobe 12g, Cistanche deserticola 15g, Morinda officinalis 15g, Cooked Aconite 9g, Cinnamomum cassia 3g, Poria cocos 15g, ginger 6g, Jujube 10g, mint 6g	Yuanzhi 15g, Shichangpu 15g, Shudihuang 15g, Shanzhuyu 15g, Maidong 15g, Wuweizi 6g, Shihu 12g, Roucongrong 15g, Bajitian 15g, Shufuzi 9g, Rougui 3g, Fuling 15g, Shengjiang 6g, Dazao 10g, Bohe 6g	Polygala tenuifolia 15g, Acorus tatarinowii 15g	The First Affiliated Hospital of Sun Yat-sen University	Pharmacy Department of the First Affiliated Hospital of Sun Yat-sen University	①②③
Yang XC 2018	China	NR	59(31/28)	17/14	15/13	72.66±15.98/73.12±17.65	NR	3 m	Tiaoxin Prescription	Donepezil pill, 5mg, po, qd	Heart Qi Deficiency Syndrome	Granules	Polygala tenuifolia, Acorus tatarinowii, Astragalus membranaceus, radix bupleuri, prepared licorice	Yuanzhi, Shichangpu, Huangqi, Chaihu, Zhigancao	NR	NR	NR	①
Ling DX 2018	China	Outpatient	104(52/52)	31/22	28/25	68.43±7.76/69.59±8.24	NR	24 w	Kaixin San + Control	Donepezil pill, 5mg, po, qd	Syndrome of insufficient medullary sea and syndrome of turbid phlegm obstructing the orifices	Powder	Polygala tenuifolia 5g, Acorus tatarinowii 2.5g, ginseng 5g, Poria cocos 5g	Yuanzhi 5g, Shichangpu 2.5g, Renshen 5g, Fuling 5g	Polygala tenuifolia 5g, Acorus tatarinowii 2.5g	NR	NR	①
Zheng R 2017	China	Inpatient	62(32/30)	19/13	14/16	72.03±7.14/72.20±6.45	31.94±10.74/32.50±10.82 m	12 w	XingZhiSan + Control	Donepezil pill, 5mg, po, qd	Kidney deficiency and phlegm stasis type	Machine decoction	Polygala tenuifolia 10g, Acorus tatarinowii 20g, ginseng 10g, Morinda officinalis 10g, Salvia miltiorrhiza 30g, Poria cocos 15g	Yuanzhi 10g, Shichangpu 20g, Renshen 10g, Bajitian 10g, Danshen 30g, Fuling 15g	Polygala tenuifolia 10g, Acorus tatarinowii 20g	NR	Chinese Pharmacy of Yantai Yuhuangding Hospital affiliated to Qingdao University	①②④
Lin YQ 2017	China	Outpatient + Inpatient	60(30/30)	12/18	15/15	62.33±4.74/64.57±5.51	14.17±5.07/15.13±5.73 m	6 m	Huatan Tongqiao Decoction + Control	Donepezil pill, 5mg, po, qd	Syndrome of phlegm obstructing orifices	Machine decoction	Polygala tenuifolia 6g, Acorus tatarinowii 6g, arisaema with bile 6g, Pinellia ternata 5g, earthworm 10g, Astragalus membranaceus 10g, Cistanche deserticola 10g, Poria cocos 10g, pericarpium citri reticulatae 3g, dark plum 1, Radix liquiritiae 3g	Yuanzhi 6g, Shichangpu 6g, Dannanxing 6g, Zhibanxia 5g, Dilong 10g, Huangqi 10g, Roucongrong 10g, Fuling 10g, Chenpi 3g, Wumei 1, Gancao 3g	Polygala tenuifolia 6g, Acorus tatarinowii 6g	NR	Chinese Pharmacy of Affiliated Hospital of Fujian University of Traditional Chinese Medicine	①②③④
Li XW 2017	China	Outpatient + Inpatient	63(31/32)	12/19	13/19	74.82±7.96/75.06±7.83	NR	12 w	Modified Shuyu Pill	Donepezil pill, 5mg, po, qd	Kidney Deficiency and Marrow Depletion Syndrome	Concentrated decoction	Polygala tenuifolia, Acorus tatarinowii, Rhizoma Dioscoreae, prepared rehmannia root, Eucommia ulmoides, the fruit of Chinese wolfberry, Poria cocos, et al	Yuanzhi, Shichangpu, Shanyao, Shudi, Duzhong, Gouqi, Fuling, et al	NR	NR	Preparation Center of the Pharmacy Department of Hubei Provincial Hospital of Traditional Chinese Medicine	①②③⑧
Peng XM 2014	China	Outpatient + Inpatient	30(15/15)	7/8	6/9	69.87±6.09/69.67±5.92	6.14±2.41/5.73±2.50	4 m	Kaixin Jiannao Granule + Control	Donepezil pill, 5mg, po, qd	Spleen and Kidney Deficiency, Sputum Turbid Blocking Aperture Syndrome	Granules	Polygala tenuifolia 10g, Acorus tatarinowii 5g, Cistanche deserticola 15g, rhodiola root 10g, rhizoma curcumae longae 10g, ginseng 5g, Poria cocos 15g, chlorite schist 2g	Yuanzhi 10g, Shichangpu 5g, Roucongrong 15g, Hongjingtian 10g, Jianghuang 10g, Renshen 5g, Fuling 15g, Mengshi 2g	Polygala tenuifolia 10g, Acorus tatarinowii 5g	Sichuan New Green Pharmaceutical Technology Development Co., Ltd.	NR	①②④
Liang JF 2010	China	Outpatient + Inpatient	100(50/50)	21/29	19/31	72.60±7.20/71.7±6.90	NR	24 w	Bushenyizhi granule + Control	Donepezil pill, 5-10mg, po, qd	Kidney deficiency and blood stasis syndrome	Granules	Polygala tenuifolia 6g, Acorus tatarinowii 6g, prepared rehmannia root 10g, Morinda officinalis 10g, Cistanche deserticola 10g, longspur epimedium 10g, dendrobe 10g, Ophiopogon japonicus 10g, Poria cocos 10g, Salvia miltiorrhiza 10g, earthworm 10g, Cornus officinalis 6g, Schisandra chinensis 6g, Ligusticum wallichii 6g, leech 3g	Yuanzhi 6g, Shichangpu 6g, Shudihuang 10g, Bjitian 10g, Roucongrong 10g, Yinyanghuo 10g, Shihu 10g, Maidong 10g, Fuling 10g, Danshen 10g, Dilong 10g, Shanzhuyu 6g, Wuweizi 6g, Chuanxiong 6g, Shuizhi 3g	Polygala tenuifolia 6g, Acorus tatarinowii 6g	Jiangsu Jiangyin Tianjiang Pharmaceutical Co., Ltd	NR	①②③④
Chen Y 2008	China	Outpatient	40(20/20)	14/6	15/5	70.0±4.1/70.9±4.7	6.5±1.9/6.6±2.4	6 m	Huo Nao Fang	Piracetam 0.8g, po, bid	Kidney Deficiency and Marrow Depletion Syndrome	Machine decoction	Polygala tenuifolia, Acorus tatarinowii, prepared rehmannia root, Cornus officinalis, Ganoderma lucidum, Radix Polygoni Multiflori Preparata, the fruit of Chinese wolfberry, Cistanche deserticola, longspur epimedium, Salvia miltiorrhiza, earthworm, Rhizoma Gastrodiae	Yuanzhi, Shichangpu, Shudihuang, Shanzhuyu, Lingzhi, Zhishouwu, Gouqizi, Roucongrong, Yinyanghuo, Danshen, Dilong, Tianma	NR	NR	NR	①④
Note: T: Experimental group; C: Control group; M: male; F: famale; m: month; NR: Not reported; ① MMSE; ② ADL; ③ ADAS-cog; ④ TCM symptom score; ⑤ SOD; ⑥ Hcy; ⑦ Mo CA; ⑧SDSD; ⑨ CDR; PT: Polygala tenuifolia; AT: Acorus tatarinowii; NR: Not reported; po: peros; qd: once a day; bid: twice a day; mg: milligram; g: gram; m: month; w: week; TCM: Traditional Chinese Medicine.

## Sheet: Data Extracted
Table 1	Study ID	MMSE						Treatment Duration
		T			C
		Total	Mean	SD	Total	Mean	SD
	Yang L 2022	50	22.66	2.4	50	23.22	2.36	12 w
	Wang SL 2022	35	22.31	3.36	35	20.6	3.22	12 w
	Guan XJ 2022	33	21.61	5.15	32	19.31	3.26	24 w
	Wang P 2021	40	25.32	1.39	40	21.01	1.4	12 w
	Yang F 2020	42	22.97	4.83	42	21.89	4.52	24 w
	Gu YL 2019	30	19.07	3.66	30	18.27	3.98	3 m
	Guzainuer 2019	44	23.86	1.34	22	22.59	1.56	3 m
	Zhang L 2018	30	22.05	2.94	30	22.59	3.46	3 m
	Yang XC 2018	31	26.18	7.08	28	24.04	6.68	3 m
	Ling DX 2018	52	23.78	6.97	52	19.91	7.52	24 w
	Zheng R 2017	32	24.78	1.91	30	20.57	2.28	12 w
	Lin YQ 2017	30	19.3	2.59	30	18.33	1.73	6 m
	Li XW 2017	31	21.58	3.41	32	21.31	2.8	12 w
	Peng XM 2014	15	21.13	4.97	15	17.8	3.71	4 m
	Liang JF 2010	50	20.4	7.6	50	16.8	7.2	24 w
	Chen Y 2008	20	19.05	5.23	20	15.65	5.28	6 m
Table 2	Study ID	ADL						Treatment Duration
		T			C
		Total	Mean	SD	Total	Mean	SD
	Guan XJ 2022	33	25.61	4.87	32	28.06	4.06	24 w
	Yang F 2020	42	33.45	4.26	42	35.21	4.77	24 w
	Gu YL 2019	30	38.43	10.12	30	39.4	9.07	3 m
	Zhang L 2018	30	34.68	1.83	30	35.44	2.51	3 m
	Zheng R 2017	32	24.79	7.27	30	28	7.74	12 w
	Lin YQ 2017	30	26.7	3.18	30	30.2	2.89	6 m
	Li XW 2017	31	36.06	5.66	32	35.5	5.06	12 w
	Peng XM 2014	15	31.47	8.51	15	38.26	6.35	4 m
	Liang JF 2010	50	36.2	12.8	50	39.2	13.6	24 w
Table 3	Study ID	ADAS-cog						Treatment Duration
		T			C
		Total	Mean	SD	Total	Mean	SD
	Wang SL 2022	35	25.94	4.09	35	28.34	4.36	12 w
	Guan XJ 2022	33	26.36	3.4	32	28.19	3.56	24 w
	Yang F 2020	42	23.72	3.73	42	24.21	3.54	24 w
	Zhang L 2018	30	34.79	2.99	30	35.43	3.51	3 m
	Lin YQ 2017	30	32.03	2.9	30	33.97	3.4	6 m
	Li XW 2017	31	28.13	4.91	32	29.28	5.19	12 w
	Liang JF 2010	50	34.2	14.3	50	38.5	15.2	24 w
Table 4	Study ID	Comparison of TCM syndrome						Treatment Duration
		T			C
		Total	Mean	SD	Total	Mean	SD
	Yang L 2022	50	4.24	3.54	50	7.18	3.98	12 w
	Guan XJ 2022	33	20.79	5.23	32	24.41	4.76	24 w
	Wang P 2021	40	12.43	2.38	40	18.21	2.71	12 w
	Gu YL 2019	30	18.67	4.37	30	21.2	5.15	3 m
	Guzainuer 2019	44	12.39	4.2	22	16.5	2.41	3 m
	Lin YQ 2017	30	10.93	3.42	30	12.6	3.14	6 m
	Peng XM 2014	15	15.33	8.97	15	23.33	11.7	4 m
	Liang JF 2010	50	10.23	3.3	50	16.9	3.53	24 w
	Chen Y 2008	20	33.85	10.87	20	39.1	7.87	6 m
Table 5	Study ID	Clinical efficacy				Treatment Duration
		T		C
		Events	Total	Events	Total
	Wang SL 2022	27	35	18	35	12 w
	Guan XJ 2022	27	33	21	32	24 w
	Yang XC 2018	26	31	16	28	3 m
	Ling DX 2018	42	52	32	52	24 w
	Zheng R 2017	27	32	21	30	12 w
	Liang JF 2010	40	50	34	50	24 w
Table 6	Study ID	Adverse events				Treatment Duration
		T		C
		Events	Total	Events	Total
	Yang L 2022	10	50	28	50	12 w
	Wang SL 2022	6	35	7	35	12 w
	Guan XJ 2022	2	33	3	32	24 w
	Yang F 2020	0	42	2	42	24 w
	Zheng R 2017	1	32	2	30	12 w
	Lin YQ 2017	3	30	5	30	6 m
	Li XW 2017	0	31	2	32	12 w
	Liang JF 2010	3	50	6	50	24 w
Table 7	Study ID	Clinical symptom efficiency of TCM				Treatment Duration
		T		C
		Events	Total	Events	Total
	Yang L 2022	45	50	41	50	12 w
	Guan XJ 2022	28	33	19	32	24 w
	Gu YL 2019	25	30	6	30	3 m
	Guzainuer 2019	32	44	10	22	3 m
	Zheng R 2017	27	32	21	30	12 w
	Li XW 2017	25	31	18	32	12 w
	Peng XM 2014	12	15	9	15	4 m

## Sheet: Subgroup
Outcome	Subgroup	No. of studies	No. of participants	I2, Model (REM/FEM)	Effect size	Quality of evidence (GRADE)
	Treatment durations				MD[95% CI]
PT and AT versus control
MMSE	3 m	4	282	0%, FEM	-0.28 [-0.98, 0.43]	Very low certainty.
	6 m	2	124	29% , FEM	1.72 [0.01, 3.42]	Low certainty.
ADL	3 m	2	123	0%, FEM	-0.56 [-1.59, 0.46]	Very low certainty.
	6 m	1	84	NA	-1.76 [-3.69, 0.17]	Very low certainty.
ADAS-cog	3 m	2	123	0%, FEM	-0.80 [-2.17, 0.58]	Very low certainty.
	6 m	1	84	0%, FEM	-0.49 [-2.05, 1.07]	Very low certainty.
PT and AT plus control versus control
MMSE	3 m	5	338	92%, REM	2.55 [0.96, 4.14]	Very low certainty.
	4 m	1	30	NA	3.33 [0.19, 6.47]	Very low certainty.
	6 m	4	329	49% , REM	2.27 [0.81, 3.74]	Low certainty.
ADL	3 m	2	122	0%, REM	-2.38 [-5.34, 0.59]	Very low certainty.
	4 m	1	30	NA	-6.79 [-12.16, -1.42]	Very low certainty.
	6 m	3	225	0%, REM	-3.14 [-4.36, -1.92]	Low certainty.
ADAS-cog	3 m	1	70	NA	-2.40 [-4.38, -0.42]	Very low certainty.
	6 m	3	225	0%, FEM	-1.98 [-3.12, -0.84]	Low certainty.
TCM symptom score	3 m	3	206	71%, REM	-4.38 [-6.16, -2.60]	Very low certainty.
	4 m	1	30	NA	-8.00 [-15.46, -0.54]	Very low certainty.
	6 m	3	225	91%, REM	-4.03 [-7.36, -0.69]	Very low certainty.
Note: PT: Polygala tenuifolia; AT: Acorus tatarinowii; MD: mean difference; CI: confidence interval; No: number; REM: random-effects model; FEM: fixed-effects model; MMSE: Mini-mental state examination; ADL: Activities of daily living; ADAS-cog: AD assessment scale-cognitive subscale; TCM: Traditional Chinese Medicine.

## Sheet: Certainty of evidence quality
Outcome	No. of studies	No. of participants	Risk of bias	Inconsistency	Indirectness	Imprecisions	Publication bias	Quality of evidence (GRADE)
PT and AT versus control
MMSE	6	406	Serious	Serious	No serious	Serious	Undetected	Very low certainty.
ADL	3	207	Serious	No serious	No serious	Very serious	Undetected	Very low certainty.
ADAS-cog	3	207	Serious	No serious	No serious	Very serious	Undetected	Very low certainty.
TCM symptom score	2	140	Serious	No serious	No serious	Serious	Undetected	Low certainty.
PT and AT plus control versus control
MMSE	10	697	Serious	Very serious	No serious	No serious	Undetected	Very low certainty.
ADL	6	377	Serious	No serious	No serious	No serious	Undetected	Moderate certainty.
ADAS-cog	4	295	Serious	No serious	No serious	Serious	Undetected	Low certainty.
TCM symptom score	7	461	Serious	Very serious	No serious	No serious	Undetected	Very low certainty.
Outcome	Subgroup	No. of studies	No. of participants	Risk of bias	Inconsistency	Indirectness	Imprecisions	Publication bias	Quality of evidence (GRADE)
PT and AT versus control
MMSE	3 m	4	282	Serious	No serious	No serious	Very serious	Undetected	Very low certainty.
	6 m	2	124	Serious	No serious	No serious	Serious	Undetected	Low certainty.
ADL	3 m	2	123	Serious	No serious	No serious	Very serious	Undetected	Very low certainty.
	6 m	1	84	Serious	No serious	No serious	Very serious	Strongly suspected	Very low certainty.
ADAS-cog	3 m	2	123	Serious	No serious	No serious	Very serious	Undetected	Very low certainty.
	6 m	1	84	Serious	No serious	No serious	Very serious	Strongly suspected	Very low certainty.
PT and AT plus control versus control
MMSE	3 m	5	338	Serious	Very serious	No serious	Serious	Undetected	Very low certainty.
	4 m	1	30	Serious	No serious	No serious	Serious	Strongly suspected	Very low certainty.
	6 m	4	329	Serious	Serious	No serious	No serious	Undetected	Low certainty.
ADL	3 m	2	122	Serious	No serious	No serious	Very serious	Undetected	Very low certainty.
	4 m	1	30	Serious	No serious	No serious	Serious	Strongly suspected	Very low certainty.
	6 m	3	225	Serious	Very serious	No serious	Serious	Undetected	Very low certainty.
ADAS-cog	3 m	1	70	Serious	No serious	No serious	Serious	Strongly suspected	Very low certainty.
	6 m	3	225	Serious	No serious	No serious	Serious	Undetected	Low certainty.
TCM symptom score	3 m	3	206	Serious	Serious	No serious	Serious	Undetected	Very low certainty.
	4 m	1	30	Serious	No serious	No serious	Serious	Strongly suspected	Very low certainty.
	6 m	3	225	Serious	Very serious	No serious	Serious	Undetected	Very low certainty.
